# Supplementary material for: Clinical Application of Next-Generation Sequencing of Plasma Cell-Free DNA for Genotyping Untreated Advanced Non-Small Cell Lung Cancer
Source: Cancers (Basel). 2021 May 30;13(11):2707. doi: 10.3390/cancers13112707 (PMC8199488; doi:10.3390/cancers13112707)
Supplement: Supplementary file 1 [file cancers-13-02707-s001.zip]

Archive with 1 entries (1 files):
- cancers-1186009-supplementary.pdf
